# Supplementary material for: Convergent evolution of the annual life history syndrome from perennial ancestors
Source: Front Plant Sci. 2023 Jan 4;13:1048656. doi: 10.3389/fpls.2022.1048656 (PMC9846227; doi:10.3389/fpls.2022.1048656)
Supplement: Supplementary file 1 [file DataSheet_1.zip]

Archive with 3 entries (3 files):
- Supplementary material I.pdf
- Supplementary material II.pdf
- Supplementary material III.pdf
